# Supplementary material for: Analysis of the longitudinal stability of human plasma miRNAs and implications for disease biomarkers
Source: Sci Rep. 2024 Jan 25;14:2148. doi: 10.1038/s41598-024-52681-5 (PMC10810819; doi:10.1038/s41598-024-52681-5)
Supplement: Supplementary file 2 — Supplementary Tables. [file 41598_2024_52681_MOESM2_ESM.xlsx]

## Sheet: Supplementary Table 1A
Supplementary Table 1A. Assay Variance on MiRNA Raw Cq Values in Participant Plasma Samples
MiRNA	Mean % Participant Where Always Observed	% Total Quantifications	Mean Cq Level	Intraindividual Test-Retest SD	Between-Participant SD	Mean % Change/Month
221-3p	100	100	24.42	0.22	0.29	0.086
125b-5p	100	100	27.14	0.24	0.41	-0.013
181a-5p	100	100	26.73	0.26	0.33	0.039
502-3p	100	100	27.41	0.28	0.24	-0.032
223-3p	100	100	22.68	0.3	0.43	0.143
24-3p	100	100	26.48	0.35	0.35	0.137
199a-3p	100	100	26.23	0.4	0.28	-0.08
15a-5p	100	100	21.58	0.42	0.36	0.122
185-5p	100	100	24.72	0.42	0.29	0.162
652-3p	100	100	25.79	0.43	0.43	-0.088
let-7g-5p	100	100	26.01	0.43	0.41	-0.049
128-3p	100	100	27.9	0.44	0.45	0.116
181c-5p	100	94.2	29.15	0.44	0.41	0.199
484	100	100	24.7	0.47	0.32	0.127
143-3p	100	100	26.38	0.47	0.35	-0.144
342-3p	100	100	26.28	0.47	0.48	-0.074
660-5p	100	97.9	28.52	0.47	0.35	0.014
451a	100	100	16.72	0.49	0.34	0.216
92a-3p	100	100	21.16	0.51	0.41	-0.08
425-5p	100	100	25.85	0.52	0.35	0.209
25-3p	100	100	22.42	0.57	0.42	-0.133
145-5p	100	99.4	26.01	0.58	0.36	0.191
20a-5p	100	99.4	23.62	0.58	0.44	0.146
320a	100	100	23.41	0.58	0.35	-0.225
92b-3p	100	100	20.84	0.59	0.41	-0.165
146a-5p	100	100	25.46	0.67	0.41	-0.18
26b-5p	100	100	22.63	0.7	0.42	-0.199
22-3p	100	100	22.53	0.75	0.4	0.323
17-5p	100	100	22.84	0.8	0.44	0.392
125a-5p	100	100	27.05	0.87	0.53	-0.208
374b-5p	100	100	27.47	0.88	0.53	-0.192
let-7d-5p	100	100	25.72	0.91	0.53	-0.239
150-5p	100	100	23.93	0.93	0.54	-0.295
448	100	100	29.17	0.96	0.36	-0.289
155-5p	100	95.5	30.9	1.02	0.63	-0.271
486-5p	100	100	20.43	1.08	0.64	-0.401
100-5p	95.5	97.2	29.55	0.45	0.67	-0.051
374a-5p	95.5	98.4	27.56	0.45	0.44	-0.042
181b-5p	95.5	98.6	29.1	0.5	0.28	-0.187
361-5p	95.5	98.6	28.53	0.51	0.35	0.016
200a-3p	95.5	98.5	30.26	0.55	0.24	-0.135
222-3p	95.5	98.7	28.45	0.59	0.34	0.071
376a-3p	95.5	99.1	29.04	0.61	0.34	-0.144
423-3p	95.5	99.4	27.4	0.65	0.53	-0.13
194-5p	95.5	97.8	28.31	0.66	0.47	0.102
532-5p	95.5	94.2	29.33	0.67	0.37	0.142
148a-3p	95.5	99.4	26.15	0.76	0.61	0.09
29a-3p	95.5	99.4	25.47	0.77	0.28	-0.071
424-5p	95.5	99.4	25.95	0.77	0.33	-0.007
148b-3p	95.5	98.6	27.5	0.8	0.39	0.179
193a-5p	95.5	98.4	29.11	0.9	0.6	-0.285
186-5p	95.5	98.6	26.25	0.92	0.64	0.09
380-3p	95.5	99.1	29.17	0.96	0.37	-0.282
423-5p	95.5	99.4	23.52	0.97	0.52	-0.612
93-5p	95.5	99.4	25.23	0.99	0.65	0.208
885-5p	95.5	97.2	29.67	1.03	1.17	-0.181
363-3p	95.5	98.6	25.82	1.08	0.59	0.426
19a-3p	95.5	99.4	23.82	1.38	0.86	0.38
122-5p	95.5	99.2	23.79	1.75	1.02	-0.663
26a-5p	90.9	98.3	23.86	0.64	0.53	0.04
629-5p	90.9	94.2	29.9	0.77	0.25	0.168
29b-3p	90.9	98.7	25.41	0.88	0.47	0.141
126-3p	86.4	97	23.16	0.64	0.56	0.303
21-5p	86.4	97.6	21.84	0.74	0.67	-0.283
2110	86.4	96.8	29.66	0.82	0.71	-0.074
505-3p	86.4	97.2	29.24	0.99	0.52	0.347
324-5p	86.4	97.9	28.2	1.17	0.58	0.549
19b-3p	86.4	97.3	23.45	1.18	0.71	0.305
192-5p	81.8	97	25.88	0.33	0.43	0.009
195-5p	81.8	97.4	26.09	0.68	0.58	0.205
103a-3p	81.8	95.5	25.25	0.87	0.48	0.336
101-3p	81.8	97.4	23.92	1.74	0.88	0.791
190a-5p	77.3	80.9	31.58	0.3	0.29	0.086
204-5p	77.3	62.9	33.77	0.78	0.54	-0.262
191-5p	77.3	95.5	25.02	0.8	0.91	0.377
153-3p	77.3	82.1	32.51	0.83	0.56	0.119
598-3p	77.3	94.8	30.94	0.88	0.77	-0.069
20b-5p	72.7	94.9	24.29	0.66	0.39	0.341
27b-3p	72.7	93.5	24.94	0.79	0.54	-0.019
495-3p	72.7	90.6	30.89	1.13	1.44	0.206
576-5p	68.2	90.7	26.95	0.84	0.54	-0.233
499a-5p	63.6	69.8	34.05	1.21	0.53	-0.297
30b-5p	63.6	92.7	25.05	1.34	1.47	0.393
362-5p	63.6	85	32.19	1.63	0.95	-0.126
215-5p	59.1	91.5	28.77	1.21	0.66	0.072
103a-2-5p	59.1	90.3	27.41	1.36	0.72	0.06
132-3p	54.5	88.6	29.06	1.08	1.09	-0.12
28-3p	54.5	88.5	29.95	1.19	0.78	0.47
570-3p	54.5	86	32.2	1.29	0.75	0.298
29c-3p	54.5	79.5	24.7	1.34	0.89	0.779
382-5p	54.5	83.4	32.77	1.35	0.96	-0.185
486-3p	50	91	26.26	1.23	0.81	0.35
30c-5p	50	90.5	25.44	1.31	1.3	0.538
500a-5p	50	70.5	33.32	1.76	1.04	0.138
193b-3p	50	86.7	30.82	2.76	1.38	-0.598
421	45.5	88.9	28.14	1.31	0.67	-0.369
429	45.5	59.2	34.97	1.42	1.1	-0.284
501-5p	45.5	84.5	32.46	1.75	0.82	-0.062
142-3p	45.5	85.4	25.55	1.85	1.28	0.762
335-5p	40.9	86.6	24.83	1.34	0.58	0.073
let-7b-5p	40.9	87.6	26.49	1.6	0.93	-0.332
214-3p	40.9	84.7	30.02	1.86	0.89	0.249
140-3p	40.9	85.9	27.71	2.57	1.32	0.576
210-3p	40.9	79.9	30.72	3.26	1.65	0.676
27a-3p	36.4	81.3	24.66	1.1	0.65	0.315
503-5p	36.4	80.3	31.87	1.94	1.62	0.037
99b-5p	31.8	82	29.69	0.75	0.32	0.08
485-3p	31.8	71.1	34.4	2.11	2.3	0.149
494-3p	31.8	67.1	34.78	2.35	1.58	-0.008
130a-3p	31.8	81.8	27.95	2.45	1.35	0.632
338-3p	31.8	77.5	32.27	2.6	1.32	0.398
23a-3p	27.3	76.4	22.93	1.26	0.53	-0.414
224-5p	27.3	60.5	31.36	1.51	1.09	-0.204
590-5p	27.3	76.8	28.6	2.36	1.03	0.207
133a-3p	22.7	68.7	33.26	2.23	1.47	0.736
let-7e-5p	22.7	67.4	29.18	2.61	1.2	-1.702
345-5p	22.7	78.4	29.16	3.34	1.59	0.436
96-5p	18.2	69.2	28.73	1.57	1.24	0.332
548a-3p	18.2	62.9	34.53	2.14	1.1	0.534
130b-3p	18.2	73.5	28.84	2.32	1.06	0.278
127-3p	18.2	71.4	33.9	2.44	2	-0.432
326	18.2	70.9	30.44	2.87	2.01	1.153
532-3p	13.6	65.8	28.81	0.41	0.26	0.014
323a-3p	13.6	65.4	33.65	1.44	0.98	-0.086
106a-5p	13.6	74.9	24.8	1.56	0.82	0.571
339-5p	13.6	76.8	29.87	2.68	1.2	0.804
625-5p	9.1	75.7	30.02	1.75	0.89	0.18
205-5p	9.1	70	27.14	1.97	1.15	1.099
199a-5p	9.1	72.1	29.06	2.09	1.33	0.138
452-5p	9.1	59.1	35.55	2.2	1.08	0.135
376c-3p	9.1	64.5	30.97	3.26	2.17	0.567
152-3p	4.5	68	27.97	1.68	1.1	0.446
874-3p	4.5	64.8	33.15	3.22	1.23	-0.201
653-5p	0	65.1	30.39	0.97	0.37	-0.243

## Sheet: Supplementary Table 1B
Supplementary Table 1B. MiRNAs Excluded from Further Analysis
MiRNA	Exclusion Criteria	Mean % Participant Where Always Observed	% Amplifications Passing QC	Mean % Visits Acceptable
let-7a-5p	Most amplifications fail QC	95.6	5.1	5.3
let-7f-5p	Most amplifications fail QC	100	3.7	3.7
let-7i-5p	Most amplifications fail QC	85.3	1.5	1.7
105-5p	Most amplifications fail QC	26.5	0.7	0.6
106b-5p	Most amplifications fail QC	99.3	5.9	5.5
107	Most amplifications fail QC	100	61	61.6
10a-5p	Most amplifications fail QC	67.6	11.8	11.9
124-3p	Most amplifications fail QC	44.9	22.8	21.9
125a-3p	Most amplifications fail QC	63.2	50.7	50.3
129-2-3p	Most amplifications fail QC	19.9	5.9	6
133b	Most amplifications fail QC	77.9	19.1	20
134-5p	Most amplifications fail QC	97.8	40.4	41.6
135a-5p	Most amplifications fail QC	88.2	61.8	61.4
135b-5p	Most amplifications fail QC	52.2	2.9	3.2
136-5p	Most amplifications fail QC	4.4	0.7	0.8
138-5p	Most amplifications fail QC	41.2	0.7	0.6
139-5p	Most amplifications fail QC	97.1	10.3	10.2
140-5p	Most amplifications fail QC	86.8	29.4	29.2
142-5p	Most amplifications fail QC	86.8	18.4	18.6
146b-5p	Most amplifications fail QC	98.5	2.9	2.7
154-5p	Most amplifications fail QC	61	55.9	56.7
181d-5p	Most amplifications fail QC	96.3	37.5	37.6
182-5p	Most amplifications fail QC	99.3	53.7	53.2
183-5p	Most amplifications fail QC	95.6	11.8	11.1
187-3p	Most amplifications fail QC	55.9	0.7	0.9
188-3p	Most amplifications fail QC	79.4	13.2	13.4
18a-5p	Most amplifications fail QC	99.3	19.1	19.3
193a-3p	Most amplifications fail QC	27.9	0.7	0.6
196b-5p	Most amplifications fail QC	82.4	11	11.4
197-3p	Most amplifications fail QC	100	2.9	2.7
199b-5p	Most amplifications fail QC	66.2	14.7	14.4
1-3p	Most amplifications fail QC	97.8	11.8	11.8
200b-3p	Most amplifications fail QC	86	4.4	4
200c-3p	Most amplifications fail QC	89.7	30.9	29.6
203a-3p	Most amplifications fail QC	25.7	1.5	1.5
211-5p	Most amplifications fail QC	14	1.5	1.4
212-3p	Most amplifications fail QC	23.5	3.7	3.5
216b-5p	Most amplifications fail QC	20.6	11.8	11.7
218-5p	Most amplifications fail QC	46.3	2.9	2.6
219a-5p	Most amplifications fail QC	39	0.7	0.8
28-5p	Most amplifications fail QC	96.3	8.8	8.8
296-5p	Most amplifications fail QC	83.1	36	36.3
301a-3p	Most amplifications fail QC	78.7	56.6	57.1
301b-3p	Most amplifications fail QC	63.2	2.9	3.3
302b-3p	Most amplifications fail QC	12.5	1.5	1.4
31-5p	Most amplifications fail QC	99.3	39	39.2
323b-5p	Most amplifications fail QC	47.8	0.7	0.6
324-3p	Most amplifications fail QC	97.1	55.1	54.3
325	Most amplifications fail QC	99.3	26.5	26.3
328-3p	Most amplifications fail QC	72.1	7.4	7.3
329-3p	Most amplifications fail QC	50.7	5.9	5.9
331-3p	Most amplifications fail QC	74.3	14	14.3
331-5p	Most amplifications fail QC	58.8	29.4	29.7
337-5p	Most amplifications fail QC	75.7	52.2	52.7
339-3p	Most amplifications fail QC	99.3	52.9	53
340-5p	Most amplifications fail QC	93.4	33.1	33.1
342-5p	Most amplifications fail QC	97.1	6.6	6.5
34a-5p	Most amplifications fail QC	83.8	36.8	36.8
34c-5p	Most amplifications fail QC	47.8	28.7	28.2
362-3p	Most amplifications fail QC	80.9	25.7	26.2
365a-3p	Most amplifications fail QC	89	17.6	17.5
369-3p	Most amplifications fail QC	92.6	10.3	10.6
373-3p	Most amplifications fail QC	67.6	5.9	6.2
375	Most amplifications fail QC	100	61.8	60.6
377-3p	Most amplifications fail QC	77.2	9.6	9.9
379-5p	Most amplifications fail QC	24.3	1.5	1.6
383-5p	Most amplifications fail QC	27.2	1.5	1.4
409-5p	Most amplifications fail QC	19.1	1.5	1.4
410-3p	Most amplifications fail QC	51.5	2.9	3.1
411-5p	Most amplifications fail QC	14.7	0.7	0.8
431-5p	Most amplifications fail QC	36.8	5.9	6
433-3p	Most amplifications fail QC	69.9	39.7	39.5
450a-5p	Most amplifications fail QC	89.7	23.5	23.3
454-3p	Most amplifications fail QC	85.3	19.9	19.4
455-3p	Most amplifications fail QC	74.3	62.5	62.3
455-5p	Most amplifications fail QC	62.5	41.9	42.3
483-5p	Most amplifications fail QC	100	57.4	56.2
485-5p	Most amplifications fail QC	99.3	21.3	21.3
487b-3p	Most amplifications fail QC	80.9	8.1	8.1
489-3p	Most amplifications fail QC	57.4	29.4	29.3
491-5p	Most amplifications fail QC	91.9	28.7	28.5
493-3p	Most amplifications fail QC	14.7	1.5	1.5
501-3p	Most amplifications fail QC	98.5	5.9	5.8
502-5p	Most amplifications fail QC	52.9	22.1	22.2
504-5p	Most amplifications fail QC	81.6	3.7	3.9
509-3-5p	Most amplifications fail QC	11.8	5.1	5.1
509-5p	Most amplifications fail QC	19.9	1.5	1.5
516b-5p	Most amplifications fail QC	96.3	10.3	10.5
518a-3p	Most amplifications fail QC	21.3	4.4	4.1
518c-3p	Most amplifications fail QC	69.9	16.9	16.9
518d-3p	Most amplifications fail QC	60.3	6.6	6.4
518e-3p	Most amplifications fail QC	41.9	21.3	20.6
518f-3p	Most amplifications fail QC	71.3	8.1	7.7
519a-3p	Most amplifications fail QC	28.7	24.3	24.5
519c-3p	Most amplifications fail QC	10.3	2.9	2.8
519d-3p	Most amplifications fail QC	34.6	8.1	8.6
520f-3p	Most amplifications fail QC	11.8	1.5	1.7
523-3p	Most amplifications fail QC	4.4	3.7	3.9
525-3p	Most amplifications fail QC	97.8	8.1	8.6
525-5p	Most amplifications fail QC	2.9	0.7	0.6
539-5p	Most amplifications fail QC	14	0.7	0.6
544a	Most amplifications fail QC	15.4	0.7	0.8
545-3p	Most amplifications fail QC	66.2	48.5	49.1
548a-5p	Most amplifications fail QC	21.3	17.6	17.9
548am-5p	Most amplifications fail QC	73.5	16.2	16.9
548b-3p	Most amplifications fail QC	15.4	0.7	0.6
548b-5p	Most amplifications fail QC	82.4	0.7	0.6
548c-3p	Most amplifications fail QC	3.7	2.9	3
548d-5p	Most amplifications fail QC	97.8	52.9	53.6
551b-3p	Most amplifications fail QC	21.3	0.7	0.8
574-3p	Most amplifications fail QC	97.8	24.3	24.1
576-3p	Most amplifications fail QC	100	11.8	11.7
579-3p	Most amplifications fail QC	48.5	0.7	0.8
582-5p	Most amplifications fail QC	73.5	19.1	19.5
589-5p	Most amplifications fail QC	22.8	2.9	2.7
615-3p	Most amplifications fail QC	39	15.4	16.3
627-5p	Most amplifications fail QC	51.5	2.9	2.9
654-3p	Most amplifications fail QC	10.3	0.7	0.8
654-5p	Most amplifications fail QC	8.8	1.5	1.5
655-3p	Most amplifications fail QC	77.2	39	39
708-5p	Most amplifications fail QC	22.1	1.5	1.4
744-5p	Most amplifications fail QC	100	43.4	44
758-3p	Most amplifications fail QC	32.4	1.5	1.7
873-5p	Most amplifications fail QC	71.3	13.2	13.3
876-3p	Most amplifications fail QC	19.9	4.4	4
885-3p	Most amplifications fail QC	14.7	2.2	2.1
887-3p	Most amplifications fail QC	72.1	13.2	13
95-3p	Most amplifications fail QC	91.9	13.2	13.7
9-5p	Most amplifications fail QC	33.8	1.5	1.3
let-7c-5p	All amplifications fail QC	86.8	0	0
10b-5p	All amplifications fail QC	100	0	0
127-5p	All amplifications fail QC	8.8	0	0
129-5p	All amplifications fail QC	30.9	0	0
137	All amplifications fail QC	64	0	0
139-3p	All amplifications fail QC	14.7	0	0
141-3p	All amplifications fail QC	4.4	0	0
146b-3p	All amplifications fail QC	0.7	0	0
147b	All amplifications fail QC	8.1	0	0
149-5p	All amplifications fail QC	99.3	0	0
15b-5p	All amplifications fail QC	77.2	0	0
184	All amplifications fail QC	26.5	0	0
18b-5p	All amplifications fail QC	86	0	0
198	All amplifications fail QC	65.4	0	0
202-3p	All amplifications fail QC	1.5	0	0
208a-3p	All amplifications fail QC	94.1	0	0
208b-3p	All amplifications fail QC	99.3	0	0
216a-5p	All amplifications fail QC	93.4	0	0
217	All amplifications fail QC	32.4	0	0
219a-1-3p	All amplifications fail QC	2.2	0	0
219a-2-3p	All amplifications fail QC	0.7	0	0
23b-3p	All amplifications fail QC	91.9	0	0
296-3p	All amplifications fail QC	2.2	0	0
299-3p	All amplifications fail QC	2.9	0	0
299-5p	All amplifications fail QC	1.5	0	0
302a-3p	All amplifications fail QC	6.6	0	0
302c-3p	All amplifications fail QC	4.4	0	0
30e-5p	All amplifications fail QC	62.5	0	0
32-5p	All amplifications fail QC	83.1	0	0
330-3p	All amplifications fail QC	44.1	0	0
330-5p	All amplifications fail QC	37.5	0	0
33b-5p	All amplifications fail QC	37.5	0	0
346	All amplifications fail QC	0.7	0	0
367-3p	All amplifications fail QC	12.5	0	0
369-5p	All amplifications fail QC	60.3	0	0
370-3p	All amplifications fail QC	37.5	0	0
372-3p	All amplifications fail QC	0.7	0	0
376b-3p	All amplifications fail QC	0.7	0	0
381-3p	All amplifications fail QC	5.1	0	0
384	All amplifications fail QC	7.4	0	0
412-3p	All amplifications fail QC	89	0	0
422a	All amplifications fail QC	38.2	0	0
449a	All amplifications fail QC	8.8	0	0
450b-3p	All amplifications fail QC	64.7	0	0
450b-5p	All amplifications fail QC	44.9	0	0
487a-3p	All amplifications fail QC	96.3	0	0
488-3p	All amplifications fail QC	2.2	0	0
490-3p	All amplifications fail QC	99.3	0	0
492	All amplifications fail QC	1.5	0	0
496	All amplifications fail QC	1.5	0	0
506-3p	All amplifications fail QC	3.7	0	0
507	All amplifications fail QC	50.7	0	0
511-5p	All amplifications fail QC	66.2	0	0
512-5p	All amplifications fail QC	1.5	0	0
513a-5p	All amplifications fail QC	14	0	0
515-3p	All amplifications fail QC	7.4	0	0
515-5p	All amplifications fail QC	35.3	0	0
516a-5p	All amplifications fail QC	18.4	0	0
517a-3p	All amplifications fail QC	10.3	0	0
518b	All amplifications fail QC	11.8	0	0
520a-3p	All amplifications fail QC	0.7	0	0
520a-5p	All amplifications fail QC	20.6	0	0
520b	All amplifications fail QC	1.5	0	0
520d-5p	All amplifications fail QC	64.7	0	0
520e	All amplifications fail QC	5.9	0	0
520g-3p	All amplifications fail QC	50	0	0
521	All amplifications fail QC	2.2	0	0
526b-5p	All amplifications fail QC	5.1	0	0
542-3p	All amplifications fail QC	9.6	0	0
548d-3p	All amplifications fail QC	55.9	0	0
597-5p	All amplifications fail QC	0.7	0	0
616-3p	All amplifications fail QC	2.9	0	0
624-3p	All amplifications fail QC	5.1	0	0
628-5p	All amplifications fail QC	11.8	0	0
636	All amplifications fail QC	58.8	0	0
642a-5p	All amplifications fail QC	3.7	0	0
651-5p	All amplifications fail QC	22.8	0	0
671-3p	All amplifications fail QC	2.9	0	0
888-5p	All amplifications fail QC	8.8	0	0
889-3p	All amplifications fail QC	13.2	0	0
892a	All amplifications fail QC	3.7	0	0
98-5p	All amplifications fail QC	3.7	0	0
99a-5p	All amplifications fail QC	85.3	0	0
ath-miR159a	No amplifications	0	0	0
147a	No amplifications	0	0	0
298	No amplifications	0	0	0
371a-3p	No amplifications	0	0	0
449b-5p	No amplifications	0	0	0
491-3p	No amplifications	0	0	0
499a-3p	No amplifications	0	0	0
508-3p	No amplifications	0	0	0
508-5p	No amplifications	0	0	0
510-5p	No amplifications	0	0	0
512-3p	No amplifications	0	0	0
517c-3p	No amplifications	0	0	0
518a-5p	No amplifications	0	0	0
518d-5p	No amplifications	0	0	0
519e-3p	No amplifications	0	0	0
522-3p	No amplifications	0	0	0
524-5p	No amplifications	0	0	0
541-3p	No amplifications	0	0	0
542-5p	No amplifications	0	0	0
556-3p	No amplifications	0	0	0
556-5p	No amplifications	0	0	0
561-3p	No amplifications	0	0	0
582-3p	No amplifications	0	0	0
615-5p	No amplifications	0	0	0
618	No amplifications	0	0	0
875-3p	No amplifications	0	0	0
876-5p	No amplifications	0	0	0
890	No amplifications	0	0	0
891a-5p	No amplifications	0	0	0
891b	No amplifications	0	0	0

## Sheet: Supplementary Table 1C
Supplementary Table 1C. Measurement Bias of Factors that Broadly Impact Plasma MiRNA Stability
MiRNA	Plasma Hemolysis	Tobacco Use	Fasting Status	Higher Stress Level	Sleep quality
210-3p	1.50599	-0.340621	-0.173848	-0.493938	0.0438002
345-5p	1.28329	-1.39526	0.0332897	-0.301953	0.14537
140-3p	1.17036	-0.0730103	-0.251713	-0.313597	0.082977
376c-3p	1.16213	1.76225	-0.349772	-0.549134	0.0308211
338-3p	1.15681	0.322153	-0.311759	-0.459021	0.0108054
339-5p	1.09394	0.25821	-0.273841	-0.465104	0.0529829
193b-3p	1.06658	-1.32e-07	5.133e-09	-4.766e-09	4.425e-09
590-5p	1.05501	0.598222	-0.517691	-0.419612	0.168147
130a-3p	1.04822	-0.974771	0.0105848	-0.0870761	0.0602195
130b-3p	1.02991	0.0835475	-0.56607	-0.430046	-0.0529113
874-3p	0.975292	0.239009	-0.0421755	-0.0886261	0.0175313
133a-3p	0.919829	-0.0134536	0.0598827	-0.0853374	-0.070539
326	0.918985	-0.229116	-0.212679	-0.139035	0.033804
503-5p	0.791921	-0.132827	-0.109601	-0.0544873	-0.00305082
101-3p	0.78588	-0.144979	-0.0339639	-0.0341459	0.017115
205-5p	0.781968	0.0181053	-0.209741	-0.193325	0.0861247
214-3p	0.764553	0.576344	-0.286611	-0.530261	-0.00108247
199a-5p	0.748955	-1.56913	0.0149391	-0.237885	0.104932
142-3p	0.740271	0.429274	-0.228483	-0.163949	0.0834471
106a-5p	0.734497	-0.326938	-0.153378	-0.0986973	0.0460528
500a-5p	0.724144	0.0696982	-0.156109	-0.186592	-0.0467231
625-5p	0.68187	1.50621	-0.255967	-0.403009	0.113847
152-3p	0.657051	-0.331176	-0.144774	-0.241072	0.00251659
452-5p	0.655501	-0.241529	-0.00236333	-0.0723041	0.0491115
96-5p	0.650475	-0.160103	0.0389206	-0.0532069	0.00445418
362-5p	0.640964	0.112626	-0.0546917	-0.195749	0.0596574
19a-3p	0.615953	-0.28218	-0.092001	-0.140358	0.0357686
494-3p	0.558064	-0.166183	-0.026662	-0.033445	0.0157109
103a-2-5p	0.52812	-2.076e-09	2.468e-08	-2.032e-08	5.932e-09
19b-3p	0.521898	-0.181436	-0.0468904	-0.138448	0.052301
501-5p	0.511088	-0.0822124	-0.153738	-0.0272194	-0.00408859
570-3p	0.499537	0.0865347	-0.208926	-0.0873179	0.0587065
548a-3p	0.49623	-4.858e-08	5.97e-09	-1.159e-08	9.566e-09
363-3p	0.483306	-0.250669	0.00859927	-0.0435013	0.0308125
30b-5p	0.45782	-0.0475161	-0.00255932	-0.00785627	0.00721915
127-3p	0.451653	3.69e-08	-8.412e-09	-2.032e-08	-2.971e-09
30c-5p	0.449785	-0.0303071	-0.00344534	-0.00436913	0.0058959
29c-3p	0.435978	-0.282244	-0.321214	0.0235002	0.0378474
27a-3p	0.406884	-0.249872	-0.0197484	-0.0572171	0.0207916
335-5p	0.404434	-5.952e-08	-4.25e-08	2.408e-09	7.312e-09
324-5p	0.402299	-8.835e-08	7.253e-09	-5.486e-09	1.055e-08
103a-3p	0.369819	-0.0216855	-0.0782627	-0.119395	0.0468835
93-5p	0.353285	-1.32e-07	-9.163e-09	-1.395e-08	1.154e-08
17-5p	0.34718	-0.228803	-0.0194303	-0.0550634	0.0298208
186-5p	0.331423	-1.32e-07	-2.298e-09	-4.323e-09	9.933e-09
148b-3p	0.32605	-0.157734	-0.00402009	-0.0267558	0.0161466
28-3p	0.310863	-0.00290608	0.00070649	-0.00136772	0.00139918
29b-3p	0.302165	-1.28e-07	-1.519e-08	-6.695e-09	9.598e-09
145-5p	0.293366	0.199329	-0.0203776	-0.127649	0.00370801
22-3p	0.291903	-0.183548	0.0186805	-0.00542532	0.0188289
485-3p	0.284596	2.027e-08	3.196e-08	-2.478e-10	1.288e-08
20b-5p	0.269852	-0.0880106	-0.0251947	-0.0138359	0.00844541
148a-3p	0.234474	-1.32e-07	-1.128e-09	-4.889e-09	1.026e-08
429	0.225835	-1.32e-07	1.798e-08	-5.949e-09	1.172e-08
424-5p	0.225158	-1.182e-07	-8.624e-09	-5.391e-09	7.021e-09
20a-5p	0.218681	-1.32e-07	-1.179e-08	-1.054e-08	1.063e-08
451a	0.214381	-0.10023	-0.00830076	-0.00881343	0.00852122
195-5p	0.208554	-1.32e-07	-2.695e-08	-4.434e-09	8.917e-09
505-3p	0.206699	-1.32e-07	-1.89e-08	-1.025e-08	-6.887e-09
185-5p	0.204599	-0.10104	-0.00941592	-0.0257574	0.0125125
126-3p	0.197776	0.234183	0.00919196	-0.0708782	0.0197151
29a-3p	0.195762	-9.38e-08	-1.093e-08	-2.982e-09	3.533e-09
495-3p	0.19211	3.982e-08	-4.25e-08	3.802e-09	-2.749e-10
486-3p	0.183796	-1.509e-08	-1.996e-08	-2.032e-08	4.93e-09
27b-3p	0.166618	-1.32e-07	-9.445e-09	-5.337e-09	5.889e-09
425-5p	0.166147	-0.0290523	0.00103363	-0.00115749	0.00280182
194-5p	0.164338	-1.133e-07	8.045e-09	-2.857e-09	1.288e-08
629-5p	0.161493	-2.365e-08	-4.25e-08	3.054e-09	-1.254e-08
15a-5p	0.15383	-1.32e-07	-1.334e-08	-8.113e-09	1.007e-08
222-3p	0.149252	-1.32e-07	2.04e-09	-2.267e-09	1.144e-08
532-5p	0.147974	-1.32e-07	-5.766e-09	2.451e-09	1.026e-08
421	0.137933	-1.036e-07	-2.825e-08	2.032e-08	3.032e-09
215-5p	0.118643	-0.533487	-0.22116	0.181752	0.0419439
221-3p	0.10872	0.0603238	-0.016966	-0.0471555	0.00283163
191-5p	0.103022	-5.743e-08	-2.627e-09	-1.086e-08	1.288e-08
361-5p	0.0974361	-1.32e-07	8.124e-09	-2.834e-10	9.821e-09
598-3p	0.0946471	-4.212e-10	-1.034e-09	-5.289e-09	1.288e-08
190a-5p	0.090199	-6.87e-08	-1.619e-09	-5.459e-09	1.288e-08
181c-5p	0.0641821	-3.346e-08	2.102e-09	-1.071e-08	1.288e-08
484	0.0555529	-1.32e-07	6.349e-09	6.698e-09	1.005e-08
99b-5p	0.0429965	4.43e-09	1.165e-08	-1.242e-08	1.288e-08
24-3p	0.0302961	-1.116e-07	1.232e-08	-5.449e-09	1.288e-08
223-3p	0.0159567	-9.897e-08	8.679e-10	-1.547e-08	1.288e-08
128-3p	0.0101379	-1.32e-07	1.362e-08	6.832e-09	1.144e-08
192-5p	-0.0197863	-9.006e-08	-2.125e-08	1.689e-08	4.289e-10
382-5p	-0.020821	1.32e-07	-3.952e-08	-1.394e-08	-3.041e-09
532-3p	-0.0360483	-0.15216	-0.0839692	0.0687689	0.0449118
181a-5p	-0.0424927	-9.587e-08	4.25e-08	1.397e-08	1.203e-08
125b-5p	-0.0498449	-0.263986	0.0270885	0.0526975	0.014457
423-3p	-0.0602937	-1.045e-07	-1.957e-08	1.488e-08	1.269e-10
660-5p	-0.0765695	-1.011e-07	3.562e-08	2.032e-08	7.477e-09
502-3p	-0.0836701	-0.0141988	-0.00875742	0.00257404	-0.00048384
let-7g-5p	-0.103221	-0.389483	-0.0451638	0.0580028	0.0167463
323a-3p	-0.104848	-1.072e-08	1.075e-08	-2.654e-09	1.288e-08
204-5p	-0.114388	-5.754e-08	4.25e-08	6.902e-09	1.154e-08
181b-5p	-0.126359	4.895e-08	-1.652e-08	1.661e-08	-5.337e-09
92a-3p	-0.127504	-0.877377	-0.0509382	0.144508	0.0465059
374a-5p	-0.141376	-0.664835	-0.0095297	0.112817	0.0398362
100-5p	-0.149035	-0.345935	0.079311	0.0933528	0.0260135
652-3p	-0.172232	-0.518831	0.0165552	0.12166	0.0243224
92b-3p	-0.176189	-0.846906	-0.0928069	0.159484	0.0358332
499a-5p	-0.18668	9.239e-08	1.379e-08	-1.142e-09	8.531e-09
199a-3p	-0.188457	-0.320222	0.0202917	0.0938786	0.0163279
25-3p	-0.193123	-0.776266	-0.045349	0.152449	0.0352765
342-3p	-0.195062	-0.620807	0.0390374	0.146424	0.0364187
143-3p	-0.203881	-0.627457	0.0460671	0.185202	0.0242159
26a-5p	-0.221042	3.509e-08	2.423e-08	7.831e-09	2.405e-09
376a-3p	-0.224982	0.0431833	-0.0577415	0.0174824	-0.0113162
2110	-0.233389	6.069e-08	4.25e-08	3.008e-09	-1.804e-09
200a-3p	-0.249931	0.0931435	-0.0265997	0.0340925	-0.00781207
320a	-0.260145	-0.564115	-0.0247692	0.175011	0.0126812
153-3p	-0.274331	2.962e-08	-4.25e-08	1.44e-09	-4.376e-09
193a-5p	-0.293776	-0.0902763	0.0139428	0.147401	-0.00339834
26b-5p	-0.305169	-0.394619	-0.0353593	0.113313	0.00932166
653-5p	-0.313116	1.12e-07	-8.018e-09	1.746e-08	-7.989e-09
576-5p	-0.321304	-0.816472	0.0441286	0.214871	0.0409145
146a-5p	-0.329229	-0.444335	0.0233323	0.162187	0.0169426
21-5p	-0.331398	-0.198402	0.0134123	0.1389	0.012895
885-5p	-0.33692	-0.603684	0.1206	0.199253	0.0453897
132-3p	-0.34082	1.32e-07	9.593e-09	1.712e-08	-4.701e-09
374b-5p	-0.394366	-1.05312	-0.0416118	0.251379	0.0539157
423-5p	-0.413792	-0.54653	-0.0180922	0.173288	0.0612039
let-7d-5p	-0.418246	-0.729208	-0.0410191	0.205287	0.0263081
125a-5p	-0.426113	-0.686826	0.00683787	0.216349	0.0314282
380-3p	-0.441072	0.0219247	-0.0678106	0.066956	-0.0281256
150-5p	-0.4537	-0.640664	0.0141549	0.227268	0.0184372
486-5p	-0.456519	-0.681888	-0.0594896	0.203273	0.0107367
448	-0.467966	-0.116793	-0.0449067	0.132531	-0.0194108
155-5p	-0.481333	-0.484702	0.153704	0.230078	0.0312379
224-5p	-0.547228	0.0387848	-0.0354175	0.033094	-0.00409675
23a-3p	-0.631089	-0.530288	-0.0241589	0.243955	0.015798
let-7b-5p	-0.709137	-1.01114	-0.212751	0.376627	0.0210368
122-5p	-0.87767	-0.929315	-0.0009451	0.400786	0.0145404
let-7e-5p	-0.978571	1.10056	-0.0043161	0.00970671	-0.0638111

## Sheet: Supplementary Table 1D
Supplementary Table 1D. Test-Retest Variance Moderation
MiRNA	Plasma Hemolysis	Per Decade of Age	Sleep Quality	Higher Stress Level	Fasting Status	Male vs. Female	Tobacco Use
629-5p	-0.128279	-0.0201342	-0.00306412	-0.0517116	-0.0388597	-0.18966	-0.334632
874-3p	-0.0636918	-0.0307966	-0.0202046	0.0622102	0.0212711	-0.15388	-0.295366
576-5p	-0.0481823	-0.0393746	-0.0102483	0.0593107	-0.0129338	-0.142969	-0.328093
99b-5p	-0.0666494	-0.17919	0.131315	-0.275239	-0.186039	-0.115876	0.638324
92a-3p	-0.0308384	-0.021831	-0.0134571	0.014208	-0.0127404	-0.112359	-0.331766
652-3p	-0.04463	-0.061929	-0.0271246	0.0548889	-0.0395501	-0.104606	-0.490475
374a-5p	-0.0303345	-0.0415873	-0.0102655	0.0444144	-0.00823593	-0.104349	-0.361368
505-3p	-0.089229	0.16277	0.0357123	-0.233248	0.0754911	-0.084569	1.14431
486-5p	-0.0648365	-0.0374523	-0.0142196	0.0419651	-0.0726802	-0.0627067	-0.326559
25-3p	-0.0443818	-0.0199303	-0.00602627	0.0206842	-0.0272183	-0.0603344	-0.188149
374b-5p	-0.0591607	-0.0381447	-0.00342042	0.0526203	-0.0607128	-0.059576	-0.327435
181c-5p	-0.0897079	-0.0128274	-0.00828621	-0.103492	-0.113975	-0.0582003	1.21637
let-7d-5p	-0.0638872	-0.0443658	-0.00667416	0.0597517	-0.0798943	-0.0546373	-0.383064
let-7b-5p	-0.0666915	-0.0385773	-0.0109814	0.0407629	-0.0819084	-0.0492211	-0.29845
484	-0.0190183	0.046458	0.0138361	0.0495239	-0.109405	-0.0488652	0.493921
486-3p	-0.114932	0.00321577	-0.00858295	-0.0900446	0.0007366	-0.0477981	-0.385589
339-5p	-0.0433718	0.0067354	-0.0248137	-0.00810743	-0.0914547	-0.0455685	-0.33456
132-3p	-0.0386429	-0.0476818	-0.0234086	0.0434997	-0.112111	-0.044825	-0.0352655
192-5p	-0.0473665	0.0109425	0.00552625	-0.0288882	-0.0300058	-0.0435045	-0.206201
26b-5p	-0.0565369	-0.0503252	-0.0111147	0.0548587	-0.0744409	-0.0381113	-0.448437
590-5p	-0.0641491	-0.0213656	0.0547482	-0.021693	-0.0778113	-0.036663	-0.445399
21-5p	-0.0515215	-0.0411622	-0.0184875	-0.00260385	-0.0794558	-0.0347064	-0.747424
130b-3p	-0.0288547	0.0196763	-0.0303291	0.030718	-0.0799534	-0.0307977	-0.563911
92b-3p	-0.0520744	-0.00754872	-0.00295394	0.00279532	-0.0157057	-0.0273525	-0.127767
let-7g-5p	-0.030236	-0.00159261	-0.00100237	0.00106404	-0.00041122	-0.0266875	-0.151629
653-5p	-0.0761382	-0.0709141	0.0146365	0.0772384	-0.0232521	-0.022616	-0.0476659
320a	-0.0684909	-0.0121703	-0.0106102	0.0140444	-0.0488997	-0.0221648	-0.16614
24-3p	-0.0553119	-0.00351934	-0.0241061	-0.0749686	-0.0413715	-0.0220456	1.35407
342-3p	-0.0449523	-0.0491597	-0.013983	0.0358391	-0.0262259	-0.0197398	-0.379685
100-5p	-0.0211762	-0.0362305	-0.0233163	0.0718956	-0.0552794	-0.0188096	-0.309056
500a-5p	-0.0724487	0.00273011	-0.00713367	0.01423	-0.0255581	-0.0181087	-0.238999
let-7e-5p	-0.0525926	-0.0153403	0.00381917	0.0315198	-0.0226826	-0.018095	-0.0870996
140-3p	-0.0664479	0.0179032	-0.0267361	-0.0314722	-0.0736843	-0.0153641	-0.383745
345-5p	-0.0894121	0.00140086	-0.000494	-0.0061959	-0.0127549	-0.0115608	-0.0535125
15a-5p	-0.00538454	0.0116186	0.00611226	-0.00875598	-0.0439216	-0.010884	-0.227328
195-5p	-0.016508	0.0240479	0.0252561	-0.0419166	-0.0617858	-0.00941502	-0.243559
20b-5p	-0.0168071	0.00302969	0.0004082	-0.00478206	-0.036334	-0.00758128	-0.103054
205-5p	-0.0832128	-0.0309653	-0.00348261	-0.133502	-0.161053	-0.00500206	-0.212373
133a-3p	-0.041839	-0.0026345	0.00179521	-0.00021333	-0.00460264	-0.0035333	0.0409203
125a-5p	-0.0596693	-0.0335527	-0.00630938	0.0434026	-0.068227	-0.00333165	-0.357326
143-3p	-0.0396892	-0.00455675	-0.00635957	0.00452533	-0.0139721	-0.00099088	-0.0651276
128-3p	-0.0491533	-0.00013571	-0.00228904	9.142e-05	-0.00854707	-0.00072766	0.13803
142-3p	-0.0829508	2.382e-09	2.018e-10	-4.173e-09	-7.338e-09	-1.269e-09	-2.122e-08
125b-5p	-0.0433886	-3.67e-09	-1.889e-09	9.753e-09	-4.694e-09	-8.57e-10	-4.16e-08
103a-3p	-0.0351546	3.408e-10	-6.424e-09	-1.451e-09	-1.769e-08	1.245e-09	-6.599e-08
223-3p	-0.0305255	0.0271755	-0.0307471	-0.0259979	-0.0690084	0.00018236	1.43506
448	-0.0729949	-0.0245087	-0.0126216	0.0470465	-0.112357	0.00049929	-0.308395
885-5p	-0.0604853	-0.0067854	-0.00031942	-0.039579	-0.00271351	0.00279054	-0.383359
17-5p	-0.0265969	0.00372442	-0.00368534	-0.00288918	-0.023362	0.00434957	-0.0569054
376c-3p	-0.0980367	0.00030988	-0.0005214	-0.0148095	-0.0241882	0.00509029	-0.107765
150-5p	-0.0576862	-0.0396545	-0.0209677	0.0395082	-0.0861542	0.00526125	-0.436613
451a	-0.0215526	0.00919355	0.00268864	0.00633942	-0.0538312	0.00727157	-0.240414
421	-0.0663388	0.0634804	0.0817182	0.169856	-0.0154947	0.00753768	-0.134824
130a-3p	-0.0646546	0.00584344	-0.0131649	-0.0154922	-0.0194557	0.00913534	-0.16113
532-3p	-0.0167707	0.0218849	0.0233402	-0.0346712	-0.106937	0.00916114	-0.29689
423-5p	-0.0476207	-0.0327955	-0.0184283	0.0476287	-0.0664037	0.00948652	-0.393776
29c-3p	-0.0373064	0.0474369	0.0758263	0.0119758	-0.312007	0.0103348	-0.30982
96-5p	-0.075541	-0.0143092	-0.00934039	0.0163592	-0.031922	0.0110026	-0.00634054
625-5p	-0.0594005	-0.00048723	-0.00146114	-0.00348109	-0.00888234	0.0116397	-0.0577952
335-5p	-0.0996233	0.00682992	0.0106624	-0.00716536	-0.0252209	0.0160925	-0.106402
376a-3p	-0.0542573	-0.017341	0.0053098	0.0829148	-0.0777268	0.0166211	-0.186839
323a-3p	-0.0437478	-0.00347992	0.0319171	-0.0441709	-0.00958955	0.017257	0.509243
570-3p	-0.0942782	0.0189295	0.0100924	0.0183942	-0.0638659	0.0175666	-0.183909
200a-3p	-0.0592935	0.00244747	-0.00583436	0.0149071	-0.0515678	0.0184187	-0.0683412
221-3p	-0.0466986	-0.00617735	-0.015378	0.00169581	-0.0450991	0.0219181	-0.252314
532-5p	-0.0367136	0.141731	0.0582273	0.045222	-0.17452	0.0227171	0.962025
101-3p	-0.0584961	0.0057756	0.00052953	-0.0061198	-0.0433457	0.0235423	-0.159006
146a-5p	-0.0552906	-0.0350989	-0.0138999	0.0366437	-0.0732053	0.0247927	-0.411271
185-5p	-0.0384311	0.00346288	-0.0101954	0.0138623	-0.0758609	0.0289476	-0.303474
20a-5p	-0.0129466	0.0280516	0.016015	-0.0149784	-0.0761352	0.0298237	-0.260093
199a-5p	-0.083171	-0.00143966	-0.0197657	-0.0144337	-0.0221551	0.030572	0.0920261
26a-5p	-0.0487223	-0.0846942	-0.0240122	0.0833759	-0.0189007	0.0319702	0.109944
425-5p	-0.0117632	0.0545505	0.00521227	0.0498606	-0.167495	0.0342128	0.679146
122-5p	-0.061197	-0.0442851	-0.0245032	0.0504791	-0.113549	0.0343009	-0.491585
155-5p	-0.0456006	-0.0552004	-0.0244287	0.0223513	-0.0937243	0.0349019	-0.677382
145-5p	-0.062846	-0.00803138	-0.0115622	0.0076927	-0.0587089	0.0352212	-0.280123
19b-3p	-0.0493429	0.00562375	-0.00703298	-0.0105439	-0.0374764	0.035222	-0.182842
363-3p	-0.050886	0.010452	-0.0077882	0.010512	-0.0733036	0.0358302	-0.101606
106a-5p	-0.0621323	0.00854806	0.00072383	0.00286259	-0.0821748	0.0373236	-0.265347
224-5p	-0.0643925	-0.0533192	-0.0152315	0.0509686	-0.0557872	0.0387524	-0.178749
193b-3p	-0.0605794	-0.0435025	-0.102751	-0.0172597	-0.229891	0.0452216	-0.0970369
199a-3p	-0.0496478	-0.0873857	-0.0265409	0.0477351	-0.0423949	0.0505288	-0.652577
485-3p	-0.0628448	0.0602071	-0.00364356	-0.0190489	-0.0369431	0.0545656	-0.264825
210-3p	-0.0582003	0.00350447	-0.0249243	-0.0174029	-0.0611695	0.0557303	-0.365647
127-3p	-0.0541821	0.028194	-0.01318	-0.04852	-0.0850631	0.0568342	-0.405245
380-3p	-0.0644832	-0.0352509	-0.0239213	0.0485949	-0.14474	0.0587791	-0.12734
382-5p	-0.0131725	0.0108464	0.00507414	-0.0060359	-0.00635456	0.0631083	-0.133964
93-5p	-0.0331206	0.0269701	0.0150446	-0.0223014	-0.0539522	0.0640694	-0.0645711
502-3p	-0.0287205	-0.00153714	0.00572831	0.0223654	-0.0262793	0.0686683	-0.39443
23a-3p	-0.0644113	-0.058083	-0.0170995	0.0602009	-0.122493	0.0715096	-0.552014
338-3p	-0.0707891	0.00382141	-0.0325057	0.0114327	-0.0901177	0.0735791	-0.354671
660-5p	-0.070852	-0.0148206	0.00536075	0.00780065	-0.00719901	0.0736545	-0.00294803
598-3p	-0.075272	0.0356496	-0.0488914	-0.00644105	0.356576	0.0784444	1.94926
503-5p	-0.00901374	0.0166682	1.806e-05	0.0630191	-0.102009	0.0793667	-0.400173
204-5p	0.00575077	-0.0157207	-0.0506357	-0.00947162	-0.0523654	0.082191	-0.568235
22-3p	-0.0421137	0.0279647	-0.0244536	0.118086	-0.216278	0.0837827	1.0775
548a-3p	-0.0106285	0.00599631	-0.013662	0.0788589	-0.215582	0.0855946	0.39874
30c-5p	-0.0776249	0.0662484	-0.0137972	-0.0667644	-0.233615	0.0911099	1.93045
214-3p	-0.0538142	0.0389633	-0.0209921	0.0304287	-0.0839452	0.0937416	-0.261158
191-5p	-0.0741512	0.0325942	0.0142963	-0.123405	-0.0494873	0.0956944	1.82667
494-3p	-0.0738454	0.0137998	-0.0219555	-0.0360425	-0.00600487	0.102815	-0.244752
181a-5p	-0.063208	-0.0339178	-0.0192671	-0.076645	-0.056938	0.110709	0.206306
148b-3p	-0.0582201	0.0254724	0.00549678	-0.0160133	-0.0789903	0.111074	-0.0972259
501-5p	-0.0486613	0.093694	-0.0113624	-0.0692507	-0.0958835	0.113021	-0.549515
2110	-0.0669743	-0.156149	-0.0378396	0.0317984	-0.0463655	0.116614	0.275592
423-3p	-0.0537054	0.0166702	0.0500782	-0.0473985	0.0515086	0.118759	-0.300498
19a-3p	-0.047793	0.0151296	-0.00521429	-0.0388601	-0.0849359	0.119994	-0.423247
30b-5p	-0.0784969	0.0676776	-0.0323396	-0.0923689	-0.188306	0.138655	1.36518
499a-5p	-0.0385404	-0.104256	-0.0188943	0.0779124	0.0743724	0.155766	-0.343209
362-5p	-0.0853053	-0.0207759	-0.010519	-0.011992	0.0526199	0.158039	0.223536
126-3p	-0.084652	0.0673698	-0.0622812	-0.150651	-0.0871371	0.162404	1.9188
181b-5p	-0.0881398	0.0408349	-0.0273774	-0.0712885	-0.116238	0.162827	0.211922
27a-3p	-0.0976708	0.0238456	-0.00806055	-0.0425026	-0.0598066	0.163003	-0.177315
452-5p	-0.027889	0.0228989	-0.0415153	-0.140773	-0.0617542	0.164416	1.84807
152-3p	-0.0521455	0.0363809	-0.0006038	-0.0198608	-0.215425	0.183981	0.0213016
215-5p	-0.0743962	0.0522744	0.06415	0.0330018	-0.163289	0.192674	-0.105117
324-5p	-0.0719448	-0.00178001	0.0254932	0.0422716	-0.386076	0.201193	1.3378
194-5p	-0.0369587	0.0283915	0.0569804	0.00881542	-0.104023	0.217622	0.801847
193a-5p	-0.0699582	-0.0341429	0.00376266	-0.0630983	-0.0849086	0.221963	-0.758892
28-3p	-0.111693	-0.00978916	-0.0327288	-0.167043	-0.196765	0.245432	1.94784
103a-2-5p	-0.0906833	-0.102474	-0.00067902	-0.0495846	-0.116436	0.258415	0.117438
495-3p	-0.109851	0.00185638	-0.00263348	0.0960706	-0.204693	0.260744	1.97366
361-5p	-0.0788583	0.0476321	0.0318147	-0.0840814	-0.0541494	0.289381	1.91004
29b-3p	-0.0340026	0.0712255	0.0519248	0.0159526	-0.252597	0.29136	0.299489
326	-0.0512534	0.0326341	-0.0694099	-0.0644209	-0.115171	0.300658	0.024071
148a-3p	-0.0300486	0.0938034	0.0555386	0.0213643	-0.217926	0.306794	1.61042
222-3p	-0.0511107	0.0822258	0.0470002	-0.041764	-0.150375	0.309544	1.93332
27b-3p	-0.0674049	0.112072	0.0395135	-0.104472	-0.0973862	0.371249	1.93716
186-5p	-0.0283262	0.0978142	0.0476224	0.141661	-0.249697	0.392058	0.815641
190a-5p	-0.0679539	0.0543551	-0.107048	-0.21608	0.111229	0.482933	0.646166
424-5p	-0.0332619	0.0850811	0.0670602	0.0197836	-0.239577	0.497561	0.600822
29a-3p	-0.0436498	0.0668521	0.0761919	0.0165258	-0.212102	0.594283	0.225179
429	-0.0334301	-0.0322133	-0.118251	0.00909651	0.149261	0.642793	0.607966
153-3p	-0.0454327	-0.111083	-0.00981175	-0.181413	-0.258644	0.866751	0.166049
